# Supplementary material for: Design and Evaluation of Synthetic RNA-Based Incoherent Feed-Forward Loop Circuits
Source: Biomolecules. 2021 Aug 10;11(8):1182. doi: 10.3390/biom11081182 (PMC8391864; doi:10.3390/biom11081182)
Supplement: Supplementary file 1 [file biomolecules-11-01182-s001.zip]

Archive with 1 entries (1 files):
- biomolecules-1300227-supplementary.pdf
